# Supplementary material for: Cell-type specific single-cell signatures reveal nephrotoxic drug effects
Source: Comput Struct Biotechnol J. 2025 Nov 6;27:5148–58. doi: 10.1016/j.csbj.2025.11.012 (PMC12666064; doi:10.1016/j.csbj.2025.11.012)
Supplement: Supplementary file 1 — Supplementary material [file mmc1.xlsx]

## Sheet: Supplemental table 1.DEGs LINCS
Supplemental Table 1. Full list of 100 significantly differentially expressed genes between nephrotoxic and non-nephrotoxic drugs using bulk RNAseq data from LINCS dataset
Gene name	pvalue	log2FoldChange	mean_toxic	mean_nontoxic	FDR
TOP2A	8.53371e-08	1.29568	0.20046	-1.25446	6.85033e-05
CYTH1	1.90635e-07	2.1793	0.405072	0.0115114	0.000123692
PRSS23	2.07376e-07	1.05972	0.119055	-0.965476	0.000127827
HDAC6	5.91662e-07	1.57722	0.42704	0.0766253	0.000251346
ACKR3	3.51193e-06	1.73203	0.373992	0.0426851	0.000666078
RGS2	3.87259e-06	-2.20572	0.100682	0.825756	0.000712557
PMAIP1	7.22658e-06	-2.62525	0.0177183	0.62631	0.00105404
RBL1	7.59469e-06	1.80324	0.28089	0.0091362	0.00106395
DNAJB1	1.3941e-05	-1.23475	-0.10921	1.2442	0.00148904
EGR3	1.90948e-05	1.5957	0.265714	0.0210005	0.00182426
GAA	4.85371e-05	1.72277	0.432165	0.061228	0.00282402
RBL2	5.59025e-05	1.66642	0.230653	0.00416656	0.0030681
RRP12	5.80367e-05	-2.18539	0.0711811	0.678619	0.00316583
TF	8.25788e-05	-2.0985	0.0452518	0.522063	0.00368992
PLK4	0.000171177	1.49173	0.262194	0.0287913	0.00578298
PDLIM5	0.000172335	1.55201	0.220735	0.00938178	0.00578897
INTS3	0.000193652	1.34705	0.408544	0.0999062	0.00621702
MYBL2	0.000228386	1.62459	0.33062	0.039651	0.00676812
SYNE2	0.000285992	1.3286	0.615659	0.184942	0.0078349
WDHD1	0.000284336	1.52743	0.252787	0.0223797	0.0078349
ICAM1	0.000286957	1.48021	0.383266	0.0732208	0.00784391
FAM3C	0.000327798	1.53282	0.218083	0.00992979	0.00847788
HMGA2	0.000329386	1.05115	0.400068	0.141324	0.00849512
KBTBD4	0.000338932	1.5452	0.219155	0.00935827	0.00859141
TRIB1	0.000342749	-1.69812	0.0736096	0.463324	0.00864091
TESK1	0.000352074	-1.65661	0.033311	0.320295	0.00881138
COL8A1	0.000356677	1.63478	0.237386	0.00864537	0.00881138
C2CD2L	0.000477458	-1.89889	0.0689932	0.530221	0.0104187
RBP4	0.000503825	-1.09096	0.545066	1.2741	0.0105992
YPEL1	0.000508443	1.35034	0.219471	0.0252968	0.0106005
ULK2	0.0005405	1.4764	0.21042	0.0115603	0.0109594
DUSP4	0.000539852	-2.01062	0.0138859	0.358908	0.0109594
TMEM45A	0.00060821	1.527	0.194278	0.00211398	0.0115889
COPS7A	0.000659867	1.85684	0.429121	0.0460793	0.0120665
PECR	0.00069849	-1.44015	0.139266	0.549245	0.0124616
MGAT1	0.000698346	1.46468	0.19497	0.00687216	0.0124616
PRUNE	0.000904146	1.42379	0.336885	0.0628413	0.0146469
MMRN1	0.00102333	1.1021	0.254212	0.0650056	0.0156688
LMCD1	0.00116573	1.45492	0.193328	0.00699882	0.0170016
CSNK2A2	0.0011702	-1.63895	0.0488851	0.363687	0.0170156
STX1A	0.00123918	-1.58567	0.132597	0.598134	0.0173859
SERPINB3	0.00125809	1.3515	0.206018	0.0199235	0.0174658
HSPA1A	0.00133324	-2.21216	0.125411	0.94448	0.0181615
FPGS	0.0014749	1.51967	0.293989	0.0374101	0.0194882
PLK1	0.00150594	1.45436	1.14473	0.354224	0.0196897
KLHL9	0.00165906	1.7558	0.269775	0.00949374	0.0209344
PAFAH1B1	0.00174601	1.29131	0.30231	0.0643756	0.0215464
PRKAG2	0.00191072	1.37434	0.363639	0.0788389	0.0227149
SMAD5-AS1	0.00191493	-1.65714	0.0129163	0.256127	0.0227287
SERPINB4	0.00197985	1.24118	0.213823	0.0327558	0.0230837
TUBB6	0.00199541	1.01314	-0.431352	-1.44965	0.0231662
ABHD6	0.00207312	-1.2236	0.295727	0.824136	0.0234903
CNNM3	0.00207877	1.2577	0.201645	0.0261508	0.0235327
CRHR1	0.00208578	-1.70754	0.00635352	0.247353	0.0235827
NCOA3	0.00218106	-1.30992	0.121437	0.449004	0.0242611
ELL	0.00231256	-1.69726	0.0143516	0.270825	0.0250538
GSTM2	0.00233718	-1.65739	0.0176423	0.271097	0.025208
PLEKHM1	0.00239712	-1.47662	0.0919752	0.43426	0.0255776
STX17	0.00247875	1.25491	0.203732	0.0272696	0.0261627
CD34	0.00267528	1.40144	0.174257	0.0038208	0.0275299
ARL4C	0.00311602	-1.54595	0.0396944	0.307902	0.0298927
EXOSC4	0.00318186	-1.59699	0.277596	1.04227	0.0303547
TBCD	0.00322049	1.33192	0.173774	0.00875354	0.0304932
CCDC28B	0.00334208	1.40648	0.173724	0.00325716	0.0311801
MFGE8	0.00357384	1.20795	0.191148	0.0260331	0.0324485
SREBF2	0.00370322	1.19682	0.197588	0.0298189	0.0332024
HTR4	0.00384033	-1.58505	0.00624337	0.218749	0.0336984
SNX13	0.0038545	-1.20863	0.0658932	0.28341	0.0337026
C1orf115	0.00386954	1.19901	0.18868	0.0257412	0.0337128
MIP	0.00396944	-1.60091	0.00445522	0.21685	0.0341965
ZNF142	0.00403616	-1.53903	0.013818	0.230754	0.0344618
NPRL2	0.00419503	-1.3041	0.106242	0.409273	0.0351529
FLRT2	0.00430169	1.20611	0.192819	0.0269184	0.0357354
CYSLTR2	0.00431245	-1.60427	0.00485661	0.218809	0.0357627
EGR2	0.00444371	1.22153	0.229968	0.0414991	0.0364276
MACROD1	0.00460399	1.34128	0.162238	0.00349745	0.0370967
QSER1	0.00512219	-1.63389	0.00120648	0.214092	0.0397647
S100A7	0.00523322	1.23866	0.203991	0.0288206	0.0401098
MFAP2	0.00523822	1.29341	0.164779	0.00802565	0.0401098
AKAP8	0.00524833	-1.45235	0.0721879	0.371197	0.0401623
TMOD3	0.00535102	1.09912	0.199847	0.0399688	0.0407433
PRF1	0.00538383	1.15577	0.194556	0.0322047	0.040884
HECA	0.00555536	-1.51208	0.0262042	0.259961	0.0417569
CEBPD	0.00575376	-1.75995	0.013313	0.283776	0.0426451
RAF1	0.00579828	1.31019	0.172763	0.00999645	0.0428288
SKIV2L	0.00583761	1.65334	0.282609	0.021633	0.0429419
NUDT9	0.00583798	-1.56442	0.103363	0.501463	0.0429419
HCN4	0.00595393	-1.45373	0.0165634	0.219284	0.0435609
EFNB2	0.00623786	1.21261	0.166689	0.015073	0.0448697
ZNF778	0.00646361	-1.40791	0.0286769	0.241448	0.0458478
SOCS7	0.00656376	-1.53684	0.000598873	0.191897	0.0461512
HNF4G	0.00662193	-1.41539	0.014282	0.204826	0.0463836
EPHX3	0.0067176	1.28039	0.164757	0.00899635	0.0467536
HECW1	0.00671441	-1.53348	0.00334169	0.199158	0.0467536
SLC17A7	0.00671207	-1.33496	0.0198175	0.202262	0.0467536
NXPH4	0.00694457	-1.53967	0.00165775	0.195547	0.0476155
PMFBP1	0.00695675	-1.52443	0.00336902	0.197365	0.0476339
PKN1	0.00700886	1.23271	0.164286	0.0124586	0.047774
SLC16A7	0.00733872	1.27482	0.160938	0.00783981	0.0493303
HPGD	0.00735648	1.24141	0.163756	0.0115576	0.0493689
