# Supplementary material for: Cell-type specific single-cell signatures reveal nephrotoxic drug effects
Source: Comput Struct Biotechnol J. 2025 Nov 6;27:5148–58. doi: 10.1016/j.csbj.2025.11.012 (PMC12666064; doi:10.1016/j.csbj.2025.11.012)
Supplement: Supplementary file 2 — Supplementary material [file mmc2.xlsx]

## Sheet: Sheet1
Supplemental Table 2. List of p-values for all 32 cell types. Top 6 are significant.
Cell Type	T-statistic	Log Fold Change	Fold Change	CI Lower 95%	CI Upper 95%	P-value	Corrected P-value
Distinct proximal tubule 1	2.7541	0.367237	1.44374	1.1367	1.83371	0.00601037	0.0466684
Epithelial progenitor cell	2.61349	0.394067	1.483	1.1191	1.96523	0.00912	0.04864
Indistinct intercalated cell	-3.63913	-0.524931	0.591596	0.44093	0.793745	0.000289996	0.00927988
MNP-b/non-classical monocyte derived	3.03263	0.453681	1.5741	1.18469	2.0915	0.00249761	0.0324157
Peritubular capillary endothelium 1	2.97228	0.394155	1.48313	1.16159	1.89367	0.00303897	0.0324157
Proliferating Proximal Tubule	2.68966	0.466328	1.59413	1.15426	2.20163	0.00729194	0.0466684
Ascending vasa recta endothelium	1.50018	0.215154	1.24005	0.94712	1.62358	0.133937	0.225579
B cell	-0.198123	-0.0293698	0.971057	0.733856	1.28493	0.842996	0.930202
CD4 T cell	-0.474965	-0.0737942	0.928863	0.685523	1.25858	0.634933	0.769535
CD8 T cell	-0.86578	-0.129405	0.878618	0.657014	1.17497	0.386854	0.515805
Connecting tubule	2.3381	0.354306	1.42519	1.06965	1.89891	0.0196118	0.0784474
Descending vasa recta endothelium	1.56049	0.217562	1.24304	0.958468	1.61211	0.119016	0.217775
Distinct proximal tubule 2	1.84562	0.221254	1.24764	0.999756	1.55699	0.0652938	0.149243
Fibroblast	-1.5612	-0.177945	0.836989	0.679576	1.03086	0.118846	0.217775
Glomerular endothelium	1.11732	0.158008	1.17118	0.900675	1.52292	0.264174	0.367546
MNP-a/classical monocyte derived	-0.454902	-0.0727471	0.929836	0.691749	1.24987	0.649295	0.769535
MNP-c/dendritic cell	1.39631	0.195701	1.21616	0.93388	1.58377	0.162983	0.260772
MNP-d/Tissue macrophage	1.32763	0.186076	1.20451	0.926194	1.56647	0.184654	0.281377
Mast cell	-1.5459	-0.185363	0.830803	0.659863	1.04602	0.122499	0.217775
Myofibroblast	2.51963	0.328692	1.38915	1.09817	1.75723	0.0119293	0.0545338
NK cell	0.0938574	0.0147053	1.01481	0.749458	1.37412	0.925244	0.97736
NKT cell	0.0283872	0.00434094	1.00435	0.751103	1.34298	0.97736	0.97736
Neutrophil	-0.0663911	-0.00700565	0.993019	0.80496	1.22501	0.947082	0.97736
Pelvic epithelium	-0.269244	-0.0308766	0.969595	0.780906	1.20388	0.787807	0.900351
Peritubular capillary endothelium 2	1.17312	0.153651	1.16608	0.91374	1.48812	0.241075	0.350654
Plasmacytoid dendritic cell	0.80274	0.112697	1.11929	0.852427	1.46971	0.422349	0.540606
Podocyte	-2.19809	-0.305082	0.737063	0.568879	0.954969	0.0282102	0.100303
Principal cell	1.84943	0.297246	1.34615	0.988359	1.83345	0.0647404	0.149243
Proximal tubule	2.09805	0.384608	1.46904	1.04539	2.06437	0.0361942	0.105292
Thick ascending limb of Loop of Henle	2.1498	0.344867	1.4118	1.04709	1.90355	0.0318509	0.101923
Type A intercalated cell	2.02782	0.29138	1.33827	1.01681	1.76137	0.0428891	0.114371
Type B intercalated cell	1.58619	0.230567	1.25931	0.946542	1.67544	0.113066	0.217775
